# Supplementary material for: Recovery of Nutrients from Cod Processing Waters
Source: Mar Drugs. 2023 Oct 26;21(11):558. doi: 10.3390/md21110558 (PMC10672049; doi:10.3390/md21110558)
Supplement: Supplementary file 1 [file marinedrugs-21-00558-s001.zip]

Archive with 1 entries (1 files):
- marinedrugs-2509045-supplementary.pdf
